# Supplementary material for: New Insight into HPts as Hubs in Poplar Cytokinin and Osmosensing Multistep Phosphorelays: Cytokinin Pathway Uses Specific HPts
Source: Plants (Basel). 2019 Dec 11;8(12):591. doi: 10.3390/plants8120591 (PMC6963366; doi:10.3390/plants8120591)
Supplement: Supplementary file 1 [file plants-08-00591-s001.zip]

Archive with 7 entries (5 files):
- plants-661824-proof01-supplementary/
- plants-661824-proof01-supplementary/Fig S1.png
- plants-661824-proof01-supplementary/Fig S2.png
- plants-661824-proof01-supplementary/Tab S1.png
- plants-661824-proof01-supplementary/Table S2.xlsx
- plants-661824-proof01-supplementary/__MACOSX/
- plants-661824-proof01-supplementary/__MACOSX/._Table S2.xlsx
