# Supplementary material for: New Insight into HPts as Hubs in Poplar Cytokinin and Osmosensing Multistep Phosphorelays: Cytokinin Pathway Uses Specific HPts
Source: Plants (Basel). 2019 Dec 11;8(12):591. doi: 10.3390/plants8120591 (PMC6963366; doi:10.3390/plants8120591)
Supplement: Supplementary file 1 [file plants-08-00591-s001.zip › plants-661824-proof01-supplementary/Table S2.xlsx]

## Sheet: Feuil1
Table S2: primers used in this study
Name	Bases	Sequence 5’ => 3’	Tm (Q5)
Primers for genomic cloning
HK2-3	22	catgtcaatccactctatcaac	55
HK2-5	20	gtgtttgagtctgtcattgg	55
HK3a3	20	agccttcaatagcagctctc	55
HK3a5	23	agatatctcgtgttggttactgt	55
HK3b3	23	tgagtagccttcaatagaagttc	55
HK3b5	20	tatcccgtgtttgttactgc	55
HK4a3	19	accggaggtaaagtggatg	55
HK4a5	22	cttgttgtgtttgaattcatcc	55
HK4b3	19	ccacgaggcaaggggaatc	55
HK4b5	20	tgttgtgcttgagtccatct	55
Primers for functional complementation assay
HK2-Rec-pYX5	41	CATACAGAATTCACCATGTCTATTAATTGCAAGCTTTCTGG	65
HK2-Rec-pYX3	36	CTTAGCTAGCGGAGctaaaaaaaccgtgtcacagca	65
HK3a-Rec-pYX5	36	ACAGAATTCACCATGAGTTTACTTCATGTATATGGG	65
HK3a-Rec-pYX3	37	GCTAGCGGAGCTCGAGctataaattcacgttggacgt	65
HK3b-Rec-pYX5	39	CATACAGAATTCACCATGAGTTTGCTTCATGTATTTGGG	65
HK3b-Rec-pYX3	38	CTTAGCTAGCGGAGctataaattcgcactggaagttgg	65
HK4aRecpYXlev5	55	TAACTACAAAAAACACATACAGGAATTCACCATGGCGTTAAAGATGCAGC	60 & 70
HK4aRecpYXlev3	57	ATTGTTCCTTATTCAGTTAGCTAGCTGAGCttatgacttcaaagtggatt	60 & 70
HK4bRecpYXlev5	55	TAACTACAAAAAACACATACAGGAATTCACCATGGCGTTGAGTATACAGC	60 & 70
HK4bRecpYXlev3	57	ATTGTTCCTTATTCAGTTAGCTAGCTGAGCttatgactttaaagtggatt	60 & 70
Primers for Y2H tests
HK2Eco2H	30	ctgaattcgagctcaaagctcgtgctaggc	55 & 60
HK2RD-Eco	31	ctgaattcagtgaagtaaataggaagaaacc	55 & 60
HK2Sal2H	34	atcgcgtcgacctaaaaaaaccgtgtcacagcat	55 & 60
HK3aXma2H	30	cgcgcccggggaaagttgaagatgattgcc	55 & 60
HK3aRD-Xma	31	cgcgcccggggtctcgcaaccatcttgt	55 & 60
HK3aSal2H	31	atcgcgtcgacctataaattcacgttggacg	55 & 60
HK3b-Xma	29	cgcccgggcaaagttgaagatgattacca	55 & 60
HK3bRD-Xma	31	cgcgcccggggcttcgcaaactccttgttgg	55 & 60
HK3b-Xho	27	cctcgagctataaattcgcactggaag	55 & 60
HK4a-Xma	29	cgcccgggtgatgatttccatgaaatgca	55 & 60
HK4aRD-Xma	31	cgcgcccggggttccttcagagccttctctg	55 & 60
HK4a-Xho	27	cctcgagttatgacttcaaagtggatt	55 & 60
HK4bEco2H	29	cgcgaattcgatgatttccatgaaatgca	55 & 60
HK4bRD-Eco	29	cgcgaattcttccttcagagccttctctg	55 & 60
HK4bSal2H	31	atcgcgtcgacttatgactttaaagtggatt	55 & 60
Primers for BiFC assay
HK2RD-Rec-NcoSPYNE5	43	CTTGACCAGATCTGATGagtgaagtaaataggaagaaaccacc	66
HK2RD-Rec-NcoSPYNE3	37	ACTATCGATGGATCCaaaaaaccgtgtcacagcattg	65
HK3aRD-Rec-NcoSPYNE5	37	CTTGACCAGATCTGATGtctctttgcaaccatcttgt	62
HK3aRD-Rec-NcoSPYNE3	36	ACTATCGATGGATCCtaaattcacgttggacgttgg	62
HK3bRD-Rec-NcoSPYNE5	37	CTTGACCAGATCTGATGcttcgcaaactccttgttgg	61
HK3bRD-Rec-NcoSPYNE3	36	ACTATCGATGGATCCtaaattcgcactggaagttgg	60
HK4abRD-Rec-NcoSPYNE5	37	CTTGACCAGATCTGATGttccttcagagccttctctg	62
HK4aRD-Rec-NcoSPYNE3	36	ACTATCGATGGATCCtgacttcaaagtggatttggt	60
HK4bRD-Rec-NcoSPYNE3	40	ACTATCGATGGATCCtgactttaaagtggatttgctatca	60
HPt3-Rec-SPYCE5	37	cctactagtggatccATGGATGTTGTGAGTCAGTTGC	63
HPt3-Rec-SPYCE3	39	agcggtaccctcgagTTATTGCATAGCTGGAACTGAACC	63
HPt4-Rec-SPYCE5	35	cctactagtggatccATGGAGAGAAACCAGTTGCG	63
HPt4-Rec-SPYCE3	34	agcggtaccctcgagTTACTTGGGCCGACATGCA	65
HPt5-Rec-SPYCE5	37	cctactagtggatccATGGATCTTCTCAATCAGTTGC	60
HPt5-Rec-SPYCE3	36	agcggtaccctcgagCTATTGCATCGCAGGAATTGA	61
HPt6-Rec-SPYCE5	35	cctactagtggatccATGGAGGTTGTTCAGATGCA	62
HPt6-Rec-SPYCE3	43	agcggtaccctcgagTTAACAACTCAATTCTTCCATAGGAATC	61
HPt8-Rec-SPYCE5	35	cctactagtggatccATGGACAGGAAACAATTGCA	60
HPt8-Rec-SPYCE3	40	agcggtaccctcgagTCAGACCTGAAAGTAAGTTTCTAGC	62
HPt10-Rec-SPYCE5	40	cctactagtggatccATGGACAGAAAACAATTGCAACACC	65
HPt10-Rec-SPYCE3	34	agcggtaccctcgagTCAGGCACTCTCGGCTAGT	66
Primers for expression analysis
HK2seq750	21	cctcagcagcggcaacaattg	57
HK2TM3	20	ctagtatgagcagtgttggc	57
HK3a3	20	agccttcaatagcagctctc	58
HK3a5	23	agatatctcgtgttggttactgt	58
HK3b3	23	tgagtagccttcaatagaagttc	56
HK3b5	20	tatcccgtgtttgttactgc	56
HK4a3	19	accggaggtaaagtggatg	55
HK4a5	22	cttgttgtgtttgaattcatcc	55
HK4b3	19	ccacgaggcaaggggaatc	55
HK4b5	20	tgttgtgcttgagtccatct	55
Clath1	20	caaccatgagcgcagaagtc	58
Clath2	20	ctcatacgagcctgctttgg	58
